# Supplementary material for: Association between Helicobacter pylori Infection and Nasal Polyps: A Systematic Review and Meta-Analysis
Source: Microorganisms. 2023 Jun 14;11(6):1581. doi: 10.3390/microorganisms11061581 (PMC10301196; doi:10.3390/microorganisms11061581)
Supplement: Supplementary file 1 [file microorganisms-11-01581-s001.zip]

Archive with 12 entries (11 files):
- Supl Figure S1.png
- Supl Figure S2.png
- Suppl Figure S3.png
- Suppl Table 1.pdf
- Suppl Table 2.pdf
- __MACOSX/
- __MACOSX/._Supl Figure 1.png
- __MACOSX/._Supl Figure 2.png
- __MACOSX/._Supl Figure 3.png
- __MACOSX/._Suppl Fig4.png
- __MACOSX/._Suppl Table 1.docx
- __MACOSX/._Suppl Table 2.docx
